# Supplementary material for: Genome-Wide Discovery of Genes Required for Capsule Production by Uropathogenic Escherichia coli
Source: mBio. 2017 Oct 24;8(5):e01558-17. doi: 10.1128/mBio.01558-17 (PMC5654933; doi:10.1128/mBio.01558-17)
Supplement: DATA SET S1 [file mbo005173539sd1.xlsx]

## Sheet: Dataset S1A
Dataset S1A. List of completely sequenced E. coli genomes publicly available on the NCBI database and used in this study.
Accession number, multi-locus sequence type (ST) and phylogroup among the 126 completely sequenced Escherichia coli genomes.
Strain	Accession	ST	Phylogroup	Reference
042	FN554766	414	D	[1]
536	CP000247	127	B2	[2]
789	CP010315	88	E	[3]
1303	CP009166	10	A	[4]
11128	AP010960	16	B1	[5]
11368	AP010953	21	B1	[5]
12009	AP010958	17	B1	[5]
2009C-3133	CP013025	117	B2	[6]
2009EL-2050	CP003297	678	B1	[7]
2009EL-2071	CP003301	678	B1	[7]
2011C-3493	CP003289	678	B1	[7]
2012C-4227	CP013029	119	A	[6]
28RC1	CP015020	11	E	[8]
94-3024	CP009106	672	B1	[9]
ABU 83972	CP001671	73	B2	[10]
ACN001	CP007442	23	C	[11]
APEC IMT5155	CP005930	140	B2	[12]
APEC O1	CP000468	95	B2	[13]
APEC O78	CP004009	23	C	[14]
ATCC 25922	CP009072	73	B2	[15]
B7A	CP005998	94	B1	[16]
BL21(DE3)	CP001509	93	A	[17]
C227-11	CP011331	678	B1	[18]
C2566	CP014268	93	A	[19]
C3026	CP014272	10	A	[19]
C3029	CP014269	93	A	[19]
C321.deltaA	CP006698	10	A	[20]
C41(DE3)	CP010585	93	A	[21]
C43(DE3)	CP011938	93	A	[22]
CB9615	CP001846	335	E	[23]
CD306	CP013831	131	B2	[24]
CE10	CP003034	62	F	[25]
CFSAN029787	CP011416	99	B1	[26]
CFT073	AE014075	73	B2	[27]
CI5	CP011018	5082	B1	[28]
clone D i14	CP002212	73	B2	[29]
clone D i2	CP002211	73	B2	[29]
DH1	CP001637	1060	A	[30]
DHB4	CP014270	10	A	[19]
E2348/69	FM180568	15	B2	[31]
E24377A	CP000800	1132	B1	[16]
EC4115	CP001164	11	E	[32]
EC958	HG941718	131	B2	[33]
ECC-1470	CP010344	847	B1	[4]
ECONIH1	CP009859	648	B2	[34]
ED1a	CU928162	452	B2	[35]
EDL933	CP008957	11	E	[36]
ER2796	CP009644	10	A	[37]
ER3413	CP009789	10	A	[37]
ETEC H10407	FN649414	48	A	[38]
FAP1	CP009578	453	B1	[39]
G749	CP014488	131	B2	[24]
HS	CP000802	46	A	[16]
IAI1	CU928160	1128	B1	[35]
IAI39	CU928164	62	F	[35]
IHE3034	CP001969	95	B2	[40]
JEONG-1266	CP014314	11	E	[41]
JJ1886	CP006784	131	B2	[42]
JJ1887	CP014316	131	B2	[43]
JJ1897	CP013837	131	B2	[24]
JJ2434	CP013835	131	B2	[24]
K-12 substr. BW25113	CP009273	10	A	[44]
K-12 substr. BW2952	CP001396	10	A	[45]
K-12 substr. DH10B	CP000948	1060	A	[46]
K-12 substr. GM4792	CP011342	10	A	[47]
K-12 substr. HMS174	LM993812	1060	A	[48]
K-12 substr. MC4100	HG738867	10	A	[49]
K-12 substr. MG1655	CP014225	10	A	[50]
K-12 substr. RV308	LM995446	10	A	[51]
K-12 substr. W3110	AP009048	10	A	[52]
KLY	CP008801	10	A	[53]
KO11FL	CP002970	1079	B1	[54]
LF82	CU651637	135	B2	[55]
LY180	CP006584	1079	B1	[56]
MNCRE44	CP010876	131	B2	[57]
MRE600	CP014197		A	[50]
MVAST0167	CP014492	131	B2	[24]
NCM3722	CP011495	10	A	[58]
Nissle 1917	CP007799	73	B2	[59]
NRG 857C	CP001855	135	B2	[60]
P12b	CP002291	10	A	[61]
PCN033	CP006632	5147	D	[62]
PCN061	CP006636	46	A	[62]
PMV-1	HG428755	95	B2	[63]
REL606	CP000819	93	A	[17]
RM12579	CP003109	335	E	[64]
RM12581	CP007136	32	E	[65]
RM12761	CP007133	6130	E	[65]
RM13514	CP006027	32	E	[66]
RM13516	CP006262	6130	E	[66]
RM9387	CP009104	2773	B1	[9]
RS218	CP007149	95	B2	[67]
S88	CU928161	95	B2	[35]
Sakai substr. RIMD 0509952	BA000007	11	E	[68]
SaT040	CP014495	131	B2	[24]
SE11	AP009240	156	B1	[69]
SE15	AP009378	131	B2	[70]
SEC470	CP013962	48	A	[71]
SF-088	CP012635	95	B2	[72]
SF-166	CP012633	95	B2	[72]
SF-173	CP012631	95	B2	[72]
SF-468	CP012625	95	B2	[72]
SMS-3-5	CP000970	354	F	[73]
SQ110	CP011322	10	A	[74]
SQ171	CP011323	10	A	[74]
SQ2203	CP011324	10	A	[74]
SQ37	CP011320	10	A	[74]
SQ88	CP011321	10	A	[74]
SRCC 1675	CP015022	11	E	[8]
SS17	CP008805	11	E	[75]
SS52	CP010304	11	E	[76]
ST2747	CP007394	6131	D	[77]
ST540	CP007391	540	A	[77]
TW14359	CP001368	11	E	[78]
uk_P46212	CP013658	131	B2	[79]
UM146	CP002167	643	B2	[80]
UMN026	CU928163	597	D	[35]
UMNF18	AGTD01000001	10	A	[81]
UMNK88	CP002729	100	A	[81]
UTI89	CP000243	95	B2	[82]
VR50	CP011134	10	A	[83]
W	CP002185	1079	B1	[84]
WS4202	CP012802	11	E	[85]
Xuzhou21	CP001925	11	E	[86]
ZH063	CP014522	131	B2	[24]
ZH193	CP014497	131	B2	[24]
1	Chaudhuri RR, Sebaihia M, Hobman JL, Webber MA, Leyton DL, Goldberg MD, Cunningham AF, Scott-Tucker A, Ferguson PR, Thomas CM, Frankel G, Tang CM, Dudley EG, Roberts IS, Rasko DA, Pallen MJ, Parkhill J, Nataro JP, Thomson NR, Henderson IR. 2010. Complete genome sequence and comparative metabolic profiling of the prototypical enteroaggregative Escherichia coli strain 042. PLoS One 5:e8801.
2	Hochhut B, Wilde C, Balling G, Middendorf B, Dobrindt U, Brzuszkiewicz E, Gottschalk G, Carniel E, Hacker J. 2006. Role of pathogenicity island-associated integrases in the genome plasticity of uropathogenic Escherichia coli strain 536. Mol Microbiol 61:584-595.
3	Huja S, Oren Y, Trost E, Brzuszkiewicz E, Biran D, Blom J, Goesmann A, Gottschalk G, Hacker J, Ron EZ, Dobrindt U. 2015. Genomic avenue to avian colisepticemia. MBio 6.
4	Leimbach A, Poehlein A, Witten A, Scheutz F, Schukken Y, Daniel R, Dobrindt U. 2015. Complete Genome Sequences of Escherichia coli Strains 1303 and ECC-1470 Isolated from Bovine Mastitis. Genome Announc 3.
5	Ogura Y, Ooka T, Iguchi A, Toh H, Asadulghani M, Oshima K, Kodama T, Abe H, Nakayama K, Kurokawa K, Tobe T, Hattori M, Hayashi T. 2009. Comparative genomics reveal the mechanism of the parallel evolution of O157 and non-O157 enterohemorrhagic Escherichia coli. Proc Natl Acad Sci U S A 106:17939-17944.
6	Lindsey RL, Knipe K, Rowe L, Garcia-Toledo L, Loparev V, Juieng P, Trees E, Strockbine N, Stripling D, Gerner-Smidt P. 2015. Complete Genome Sequences of Two Shiga Toxin-Producing Escherichia coli Strains from Serotypes O119:H4 and O165:H25. Genome Announc 3.
7	Ahmed SA, Awosika J, Baldwin C, Bishop-Lilly KA, Biswas B, Broomall S, Chain PS, Chertkov O, Chokoshvili O, Coyne S, Davenport K, Detter JC, Dorman W, Erkkila TH, Folster JP, Frey KG, George M, Gleasner C, Henry M, Hill KK, Hubbard K, Insalaco J, Johnson S, Kitzmiller A, Krepps M, Lo CC, Luu T, McNew LA, Minogue T, Munk CA, Osborne B, Patel M, Reitenga KG, Rosenzweig CN, Shea A, Shen X, Strockbin…
8	Baranzoni GM, Fratamico PM, Reichenberger ER, Kim GH, Breidt F, Kay K, Oh DH. 2016. Complete Genome Sequences of Escherichia coli O157:H7 Strains SRCC 1675 and 28RC, Which Vary in Acid Resistance. Genome Announc 4.
9	Yan X, Fratamico PM, Bono JL, Baranzoni GM, Chen CY. 2015. Genome sequencing and comparative genomics provides insights on the evolutionary dynamics and pathogenic potential of different H-serotypes of Shiga toxin-producing Escherichia coli O104. BMC Microbiol 15:83.
10	Zdziarski J, Brzuszkiewicz E, Wullt B, Liesegang H, Biran D, Voigt B, Gronberg-Hernandez J, Ragnarsdottir B, Hecker M, Ron EZ, Daniel R, Gottschalk G, Hacker J, Svanborg C, Dobrindt U. 2010. Host imprints on bacterial genomes--rapid, divergent evolution in individual patients. PLoS Pathog 6:e1001078.
11	Wang X, Wei L, Wang B, Zhang R, Liu C, Bi D, Chen H, Tan C. 2016. Complete genome sequence and characterization of avian pathogenic Escherichia coli field isolate ACN001. Stand Genomic Sci 11:13.
12	Zhu Ge X, Jiang J, Pan Z, Hu L, Wang S, Wang H, Leung FC, Dai J, Fan H. 2014. Comparative genomic analysis shows that avian pathogenic Escherichia coli isolate IMT5155 (O2:K1:H5; ST complex 95, ST140) shares close relationship with ST95 APEC O1:K1 and human ExPEC O18:K1 strains. PLoS One 9:e112048.
13	Johnson TJ, Kariyawasam S, Wannemuehler Y, Mangiamele P, Johnson SJ, Doetkott C, Skyberg JA, Lynne AM, Johnson JR, Nolan LK. 2007. The genome sequence of avian pathogenic Escherichia coli strain O1:K1:H7 shares strong similarities with human extraintestinal pathogenic E. coli genomes. J Bacteriol 189:3228-3236.
14	Mangiamele P, Nicholson B, Wannemuehler Y, Seemann T, Logue CM, Li G, Tivendale KA, Nolan LK. 2013. Complete genome sequence of the avian pathogenic Escherichia coli strain APEC O78. Genome Announc 1:e0002613.
15	Minogue TD, Daligault HA, Davenport KW, Bishop-Lilly KA, Broomall SM, Bruce DC, Chain PS, Chertkov O, Coyne SR, Freitas T, Frey KG, Gibbons HS, Jaissle J, Redden CL, Rosenzweig CN, Xu Y, Johnson SL. 2014. Complete Genome Assembly of Escherichia coli ATCC 25922, a Serotype O6 Reference Strain. Genome Announc 2.
16	Rasko DA, Rosovitz MJ, Myers GS, Mongodin EF, Fricke WF, Gajer P, Crabtree J, Sebaihia M, Thomson NR, Chaudhuri R, Henderson IR, Sperandio V, Ravel J. 2008. The pangenome structure of Escherichia coli: comparative genomic analysis of E. coli commensal and pathogenic isolates. J Bacteriol 190:6881-6893.
17	Jeong H, Barbe V, Lee CH, Vallenet D, Yu DS, Choi SH, Couloux A, Lee SW, Yoon SH, Cattolico L, Hur CG, Park HS, Segurens B, Kim SC, Oh TK, Lenski RE, Studier FW, Daegelen P, Kim JF. 2009. Genome sequences of Escherichia coli B strains REL606 and BL21(DE3). J Mol Biol 394:644-652.
18	Beaulaurier J, Zhang XS, Zhu S, Sebra R, Rosenbluh C, Deikus G, Shen N, Munera D, Waldor MK, Chess A, Blaser MJ, Schadt EE, Fang G. 2015. Single molecule-level detection and long read-based phasing of epigenetic variations in bacterial methylomes. Nat Commun 6:7438.
19	Anton BP, Fomenkov A, Raleigh EA, Berkmen M. 2016. Complete Genome Sequence of the Engineered Escherichia coli SHuffle Strains and Their Wild-Type Parents. Genome Announc 4.
20	Lajoie MJ, Rovner AJ, Goodman DB, Aerni HR, Haimovich AD, Kuznetsov G, Mercer JA, Wang HH, Carr PA, Mosberg JA, Rohland N, Schultz PG, Jacobson JM, Rinehart J, Church GM, Isaacs FJ. 2013. Genomically recoded organisms expand biological functions. Science 342:357-360.
21	Schlegel S, Genevaux P, de Gier JW. 2015. De-convoluting the Genetic Adaptations of E. coli C41(DE3) in Real Time Reveals How Alleviating Protein Production Stress Improves Yields. Cell Rep doi:10.1016/j.celrep.2015.02.029.
22	Kwon SK, Kim SK, Lee DH, Kim JF. 2015. Comparative genomics and experimental evolution of Escherichia coli BL21(DE3) strains reveal the landscape of toxicity escape from membrane protein overproduction. Sci Rep 5:16076.
23	Zhou Z, Li X, Liu B, Beutin L, Xu J, Ren Y, Feng L, Lan R, Reeves PR, Wang L. 2010. Derivation of Escherichia coli O157:H7 from its O55:H7 precursor. PLoS One 5:e8700.
24	Johnson TJ, Danzeisen JL, Youmans B, Case K, Llop K, Munoz-Aguayo J, Flores-Figueroa C, Aziz M, Stoesser N, Sokurenko E, Price LB, Johnson JR. 2016. Separate F-Type Plasmids Have Shaped the Evolution of the H30 Subclone of Escherichia coli Sequence Type 131. mSphere 1.
25	Lu S, Zhang X, Zhu Y, Kim KS, Yang J, Jin Q. 2011. Complete genome sequence of the neonatal-meningitis-associated Escherichia coli strain CE10. J Bacteriol 193:7005.
26	Pettengill EA, Hoffmann M, Binet R, Roberts RJ, Payne J, Allard M, Michelacci V, Minelli F, Morabito S. 2015. Complete Genome Sequence of Enteroinvasive Escherichia coli O96:H19 Associated with a Severe Foodborne Outbreak. Genome Announc 3.
27	Welch RA, Burland V, Plunkett G, 3rd, Redford P, Roesch P, Rasko D, Buckles EL, Liou SR, Boutin A, Hackett J, Stroud D, Mayhew GF, Rose DJ, Zhou S, Schwartz DC, Perna NT, Mobley HL, Donnenberg MS, Blattner FR. 2002. Extensive mosaic structure revealed by the complete genome sequence of uropathogenic Escherichia coli. Proc Natl Acad Sci U S A 99:17020-17024.
28	Mehershahi KS, Abraham SN, Chen SL. 2015. Complete Genome Sequence of Uropathogenic Escherichia coli Strain CI5. Genome Announc 3.
29	Reeves PR, Liu B, Zhou Z, Li D, Guo D, Ren Y, Clabots C, Lan R, Johnson JR, Wang L. 2011. Rates of mutation and host transmission for an Escherichia coli clone over 3 years. PLoS One 6:e26907.
30	Suzuki S, Ono N, Furusawa C, Ying BW, Yomo T. 2011. Comparison of sequence reads obtained from three next-generation sequencing platforms. PLoS One 6:e19534.
31	Iguchi A, Thomson NR, Ogura Y, Saunders D, Ooka T, Henderson IR, Harris D, Asadulghani M, Kurokawa K, Dean P, Kenny B, Quail MA, Thurston S, Dougan G, Hayashi T, Parkhill J, Frankel G. 2009. Complete genome sequence and comparative genome analysis of enteropathogenic Escherichia coli O127:H6 strain E2348/69. J Bacteriol 191:347-354.
32	Eppinger M, Mammel MK, Leclerc JE, Ravel J, Cebula TA. 2011. Genomic anatomy of Escherichia coli O157:H7 outbreaks. Proc Natl Acad Sci U S A 108:20142-20147.
33	Forde BM, Ben Zakour NL, Stanton-Cook M, Phan MD, Totsika M, Peters KM, Chan KG, Schembri MA, Upton M, Beatson SA. 2014. The complete genome sequence of Escherichia coli EC958: a high quality reference sequence for the globally disseminated multidrug resistant E. coli O25b:H4-ST131 clone. PLoS One 9:e104400.
34	Conlan S, Thomas PJ, Deming C, Park M, Lau AF, Dekker JP, Snitkin ES, Clark TA, Luong K, Song Y, Tsai YC, Boitano M, Dayal J, Brooks SY, Schmidt B, Young AC, Thomas JW, Bouffard GG, Blakesley RW, Program NCS, Mullikin JC, Korlach J, Henderson DK, Frank KM, Palmore TN, Segre JA. 2014. Single-molecule sequencing to track plasmid diversity of hospital-associated carbapenemase-producing Enterobacteri…
35	Touchon M, Hoede C, Tenaillon O, Barbe V, Baeriswyl S, Bidet P, Bingen E, Bonacorsi S, Bouchier C, Bouvet O, Calteau A, Chiapello H, Clermont O, Cruveiller S, Danchin A, Diard M, Dossat C, Karoui ME, Frapy E, Garry L, Ghigo JM, Gilles AM, Johnson J, Le Bouguenec C, Lescat M, Mangenot S, Martinez-Jehanne V, Matic I, Nassif X, Oztas S, Petit MA, Pichon C, Rouy Z, Ruf CS, Schneider D, Tourret J, Vac…
36	Latif H, Li HJ, Charusanti P, Palsson BO, Aziz RK. 2014. A Gapless, Unambiguous Genome Sequence of the Enterohemorrhagic Escherichia coli O157:H7 Strain EDL933. Genome Announc 2.
37	Anton BP, Mongodin EF, Agrawal S, Fomenkov A, Byrd DR, Roberts RJ, Raleigh EA. 2015. Complete Genome Sequence of ER2796, a DNA Methyltransferase-Deficient Strain of Escherichia coli K-12. PLoS One 10:e0127446.
38	Crossman LC, Chaudhuri RR, Beatson SA, Wells TJ, Desvaux M, Cunningham AF, Petty NK, Mahon V, Brinkley C, Hobman JL, Savarino SJ, Turner SM, Pallen MJ, Penn CW, Parkhill J, Turner AK, Johnson TJ, Thomson NR, Smith SG, Henderson IR. 2010. A commensal gone bad: complete genome sequence of the prototypical enterotoxigenic Escherichia coli strain H10407. J Bacteriol 192:5822-5831.
39	de Been M, Lanza VF, de Toro M, Scharringa J, Dohmen W, Du Y, Hu J, Lei Y, Li N, Tooming-Klunderud A, Heederik DJ, Fluit AC, Bonten MJ, Willems RJ, de la Cruz F, van Schaik W. 2014. Dissemination of cephalosporin resistance genes between Escherichia coli strains from farm animals and humans by specific plasmid lineages. PLoS Genet 10:e1004776.
40	Moriel DG, Bertoldi I, Spagnuolo A, Marchi S, Rosini R, Nesta B, Pastorello I, Corea VA, Torricelli G, Cartocci E, Savino S, Scarselli M, Dobrindt U, Hacker J, Tettelin H, Tallon LJ, Sullivan S, Wieler LH, Ewers C, Pickard D, Dougan G, Fontana MR, Rappuoli R, Pizza M, Serino L. 2010. Identification of protective and broadly conserved vaccine antigens from the genome of extraintestinal pathogenic …
41	Teng L, Ginn A, Jeon S, Kang M, Jeong KC. 2016. Complete Genome Sequence of an Escherichia coli O157:H7 Strain Isolated from a Super-Shedder Steer. Genome Announc 4.
42	Andersen PS, Stegger M, Aziz M, Contente-Cuomo T, Gibbons HS, Keim P, Sokurenko EV, Johnson JR, Price LB. 2013. Complete Genome Sequence of the Epidemic and Highly Virulent CTX-M-15-Producing H30-Rx Subclone of Escherichia coli ST131. Genome Announc 1.
43	Johnson TJ, Aziz M, Liu CM, Sokurenko E, Kisiela DI, Paul S, Andersen P, Johnson JR, Price LB. 2016. Complete Genome Sequence of a CTX-M-15-Producing Escherichia coli Strain from the H30Rx Subclone of Sequence Type 131 from a Patient with Recurrent Urinary Tract Infections, Closely Related to a Lethal Urosepsis Isolate from the Patient's Sister. Genome Announc 4.
44	Grenier F, Matteau D, Baby V, Rodrigue S. 2014. Complete Genome Sequence of Escherichia coli BW25113. Genome Announc 2.
45	Ferenci T, Zhou Z, Betteridge T, Ren Y, Liu Y, Feng L, Reeves PR, Wang L. 2009. Genomic sequencing reveals regulatory mutations and recombinational events in the widely used MC4100 lineage of Escherichia coli K-12. J Bacteriol 191:4025-4029.
46	Durfee T, Nelson R, Baldwin S, Plunkett G, 3rd, Burland V, Mau B, Petrosino JF, Qin X, Muzny DM, Ayele M, Gibbs RA, Csorgo B, Posfai G, Weinstock GM, Blattner FR. 2008. The complete genome sequence of Escherichia coli DH10B: insights into the biology of a laboratory workhorse. J Bacteriol 190:2597-2606.
47	Zhang YC, Zhang Y, Zhu BR, Zhang BW, Ni C, Zhang DY, Huang Y, Pang E, Lin K. 2015. Genome sequences of two closely related strains of Escherichia coli K-12 GM4792. Stand Genomic Sci 10:125.
48	Mairhofer J, Krempl PM, Thallinger GG, Striedner G. 2014. Finished Genome Sequence of Escherichia coli K-12 Strain HMS174 (ATCC 47011). Genome Announc 2.
49	Laehnemann D, Pena-Miller R, Rosenstiel P, Beardmore R, Jansen G, Schulenburg H. 2014. Genomics of rapid adaptation to antibiotics: convergent evolution and scalable sequence amplification. Genome Biol Evol 6:1287-1301.
50	Kurylo CM, Alexander N, Dass RA, Parks MM, Altman RA, Vincent CT, Mason CE, Blanchard SC. 2016. Genome Sequence and Analysis of Escherichia coli MRE600, a Colicinogenic, Nonmotile Strain that Lacks RNase I and the Type I Methyltransferase, EcoKI. Genome Biol Evol 8:742-752.
51	Krempl PM, Mairhofer J, Striedner G, Thallinger GG. 2014. Finished Genome Sequence of the Laboratory Strain Escherichia coli K-12 RV308 (ATCC 31608). Genome Announc 2.
52	Hayashi K, Morooka N, Yamamoto Y, Fujita K, Isono K, Choi S, Ohtsubo E, Baba T, Wanner BL, Mori H, Horiuchi T. 2006. Highly accurate genome sequences of Escherichia coli K-12 strains MG1655 and W3110. Mol Syst Biol 2:2006 0007.
53	Fridman O, Goldberg A, Ronin I, Shoresh N, Balaban NQ. 2014. Optimization of lag time underlies antibiotic tolerance in evolved bacterial populations. Nature 513:418-421.
54	Turner PC, Yomano LP, Jarboe LR, York SW, Baggett CL, Moritz BE, Zentz EB, Shanmugam KT, Ingram LO. 2012. Optical mapping and sequencing of the Escherichia coli KO11 genome reveal extensive chromosomal rearrangements, and multiple tandem copies of the Zymomonas mobilis pdc and adhB genes. J Ind Microbiol Biotechnol 39:629-639.
55	Miquel S, Peyretaillade E, Claret L, de Vallee A, Dossat C, Vacherie B, Zineb el H, Segurens B, Barbe V, Sauvanet P, Neut C, Colombel JF, Medigue C, Mojica FJ, Peyret P, Bonnet R, Darfeuille-Michaud A. 2010. Complete genome sequence of Crohn's disease-associated adherent-invasive E. coli strain LF82. PLoS One 5.
56	Geddes RD, Wang X, Yomano LP, Miller EN, Zheng H, Shanmugam KT, Ingram LO. 2014. Polyamine transporters and polyamines increase furfural tolerance during xylose fermentation with ethanologenic Escherichia coli strain LY180. Appl Environ Microbiol 80:5955-5964.
57	Johnson TJ, Hargreaves M, Shaw K, Snippes P, Lynfield R, Aziz M, Price LB. 2015. Complete Genome Sequence of a Carbapenem-Resistant Extraintestinal Pathogenic Escherichia coli Strain Belonging to the Sequence Type 131 H30R Subclade. Genome Announc 3.
58	Brown SD, Jun S. 2015. Complete Genome Sequence of Escherichia coli NCM3722. Genome Announc 3.
59	Reister M, Hoffmeier K, Krezdorn N, Rotter B, Liang C, Rund S, Dandekar T, Sonnenborn U, Oelschlaeger TA. 2014. Complete genome sequence of the gram-negative probiotic Escherichia coli strain Nissle 1917. J Biotechnol 187:106-107.
60	Allen CA, Niesel DW, Torres AG. 2008. The effects of low-shear stress on Adherent-invasive Escherichia coli. Environ Microbiol 10:1512-1525.
61	Liu B, Hu B, Zhou Z, Guo D, Guo X, Ding P, Feng L, Wang L. 2012. A novel non-homologous recombination-mediated mechanism for Escherichia coli unilateral flagellar phase variation. Nucleic Acids Res 40:4530-4538.
62	Liu C, Zheng H, Yang M, Xu Z, Wang X, Wei L, Tang B, Liu F, Zhang Y, Ding Y, Tang X, Wu B, Johnson TJ, Chen H, Tan C. 2015. Genome analysis and in vivo virulence of porcine extraintestinal pathogenic Escherichia coli strain PCN033. BMC Genomics 16:717.
63	Peris-Bondia F, Muraille E, Van Melderen L. 2013. Complete Genome Sequence of the Escherichia coli PMV-1 Strain, a Model Extraintestinal Pathogenic E. coli Strain Used for Host-Pathogen Interaction Studies. Genome Announc 1.
64	Kyle JL, Cummings CA, Parker CT, Quinones B, Vatta P, Newton E, Huynh S, Swimley M, Degoricija L, Barker M, Fontanoz S, Nguyen K, Patel R, Fang R, Tebbs R, Petrauskene O, Furtado M, Mandrell RE. 2012. Escherichia coli serotype O55:H7 diversity supports parallel acquisition of bacteriophage at Shiga toxin phage insertion sites during evolution of the O157:H7 lineage. J Bacteriol 194:1885-1896.
65	Cooper KK, Mandrell RE, Louie JW, Korlach J, Clark TA, Parker CT, Huynh S, Chain PS, Ahmed S, Carter MQ. 2014. Complete Genome Sequences of Two Escherichia coli O145:H28 Outbreak Strains of Food Origin. Genome Announc 2.
66	Cooper KK, Mandrell RE, Louie JW, Korlach J, Clark TA, Parker CT, Huynh S, Chain PS, Ahmed S, Carter MQ. 2014. Comparative genomics of enterohemorrhagic Escherichia coli O145:H28 demonstrates a common evolutionary lineage with Escherichia coli O157:H7. BMC Genomics 15:17.
67	Wijetunge DS, Katani R, Kapur V, Kariyawasam S. 2015. Complete Genome Sequence of Escherichia coli Strain RS218 (O18:H7:K1), Associated with Neonatal Meningitis. Genome Announc 3.
68	Makino K, Yokoyama K, Kubota Y, Yutsudo CH, Kimura S, Kurokawa K, Ishii K, Hattori M, Tatsuno I, Abe H, Iida T, Yamamoto K, Onishi M, Hayashi T, Yasunaga T, Honda T, Sasakawa C, Shinagawa H. 1999. Complete nucleotide sequence of the prophage VT2-Sakai carrying the verotoxin 2 genes of the enterohemorrhagic Escherichia coli O157:H7 derived from the Sakai outbreak. Genes Genet Syst 74:227-239.
69	Oshima K, Toh H, Ogura Y, Sasamoto H, Morita H, Park SH, Ooka T, Iyoda S, Taylor TD, Hayashi T, Itoh K, Hattori M. 2008. Complete genome sequence and comparative analysis of the wild-type commensal Escherichia coli strain SE11 isolated from a healthy adult. DNA Res 15:375-386.
70	Toh H, Oshima K, Toyoda A, Ogura Y, Ooka T, Sasamoto H, Park SH, Iyoda S, Kurokawa K, Morita H, Itoh K, Taylor TD, Hayashi T, Hattori M. 2010. Complete genome sequence of the wild-type commensal Escherichia coli strain SE15, belonging to phylogenetic group B2. J Bacteriol 192:1165-1166.
71	Liu H, Song L, Cai Y, Wang Y, Yu L. 2016. Draft Genome Sequence of Escherichia coli Strain SEC470, Isolated from a Piglet Experiencing Diarrhea. Genome Announc 4.
72	Stephens CM, Skerker JM, Sekhon MS, Arkin AP, Riley LW. 2015. Complete Genome Sequences of Four Escherichia coli ST95 Isolates from Bloodstream Infections. Genome Announc 3.
73	Fricke WF, Wright MS, Lindell AH, Harkins DM, Baker-Austin C, Ravel J, Stepanauskas R. 2008. Insights into the environmental resistance gene pool from the genome sequence of the multidrug-resistant environmental isolate Escherichia coli SMS-3-5. J Bacteriol 190:6779-6794.
74	Quan S, Skovgaard O, McLaughlin RE, Buurman ET, Squires CL. 2015. Markerless Escherichia coli rrn Deletion Strains for Genetic Determination of Ribosomal Binding Sites. G3 (Bethesda) 5:2555-2557.
75	Cote R, Katani R, Moreau MR, Kudva IT, Arthur TM, DebRoy C, Mwangi MM, Albert I, Raygoza Garay JA, Li L, Brandl MT, Carter MQ, Kapur V. 2015. Comparative analysis of super-shedder strains of Escherichia coli O157:H7 reveals distinctive genomic features and a strongly aggregative adherent phenotype on bovine rectoanal junction squamous epithelial cells. PLoS One 10:e0116743.
76	Katani R, Cote R, Raygoza Garay JA, Li L, Arthur TM, DebRoy C, Mwangi MM, Kapur V. 2015. Complete Genome Sequence of SS52, a Strain of Escherichia coli O157:H7 Recovered from Supershedder Cattle. Genome Announc 3.
77	Xavier BB, Vervoort J, Stewardson A, Adriaenssens N, Coenen S, Harbarth S, Goossens H, Malhotra-Kumar S. 2014. Complete Genome Sequences of Nitrofurantoin-Sensitive and -Resistant Escherichia coli ST540 and ST2747 Strains. Genome Announc 2.
78	Kulasekara BR, Jacobs M, Zhou Y, Wu Z, Sims E, Saenphimmachak C, Rohmer L, Ritchie JM, Radey M, McKevitt M, Freeman TL, Hayden H, Haugen E, Gillett W, Fong C, Chang J, Beskhlebnaya V, Waldor MK, Samadpour M, Whittam TS, Kaul R, Brittnacher M, Miller SI. 2009. Analysis of the genome of the Escherichia coli O157:H7 2006 spinach-associated outbreak isolate indicates candidate genes that may enhance …
79	Stoesser N, Sheppard AE, Pankhurst L, De Maio N, Moore CE, Sebra R, Turner P, Anson LW, Kasarskis A, Batty EM, Kos V, Wilson DJ, Phetsouvanh R, Wyllie D, Sokurenko E, Manges AR, Johnson TJ, Price LB, Peto TE, Johnson JR, Didelot X, Walker AS, Crook DW, Modernizing Medical Microbiology Informatics G. 2016. Evolutionary History of the Global Emergence of the Escherichia coli Epidemic Clone ST131. M…
80	Krause DO, Little AC, Dowd SE, Bernstein CN. 2011. Complete genome sequence of adherent invasive Escherichia coli UM146 isolated from Ileal Crohn's disease biopsy tissue. J Bacteriol 193:583.
81	Shepard SM, Danzeisen JL, Isaacson RE, Seemann T, Achtman M, Johnson TJ. 2012. Genome sequences and phylogenetic analysis of K88- and F18-positive porcine enterotoxigenic Escherichia coli. J Bacteriol 194:395-405.
82	Chen SL, Hung CS, Xu J, Reigstad CS, Magrini V, Sabo A, Blasiar D, Bieri T, Meyer RR, Ozersky P, Armstrong JR, Fulton RS, Latreille JP, Spieth J, Hooton TM, Mardis ER, Hultgren SJ, Gordon JI. 2006. Identification of genes subject to positive selection in uropathogenic strains of Escherichia coli: a comparative genomics approach. Proc Natl Acad Sci U S A 103:5977-5982.
83	Beatson SA, Ben Zakour NL, Totsika M, Forde BM, Watts RE, Mabbett AN, Szubert JM, Sarkar S, Phan MD, Peters KM, Petty NK, Alikhan NF, Sullivan MJ, Gawthorne JA, Stanton-Cook M, Nhu NT, Chong TM, Yin WF, Chan KG, Hancock V, Ussery DW, Ulett GC, Schembri MA. 2015. Molecular analysis of asymptomatic bacteriuria Escherichia coli strain VR50 reveals adaptation to the urinary tract by gene acquisition.…
84	Archer CT, Kim JF, Jeong H, Park JH, Vickers CE, Lee SY, Nielsen LK. 2011. The genome sequence of E. coli W (ATCC 9637): comparative genome analysis and an improved genome-scale reconstruction of E. coli. BMC Genomics 12:9.
85	Fellner L, Huptas C, Simon S, Muhlig A, Scherer S, Neuhaus K. 2016. Draft Genome Sequences of Three European Laboratory Derivatives from Enterohemorrhagic Escherichia coli O157:H7 Strain EDL933, Including Two Plasmids. Genome Announc 4.
86	Xiong Y, Wang P, Lan R, Ye C, Wang H, Ren J, Jing H, Wang Y, Zhou Z, Bai X, Cui Z, Luo X, Zhao A, Wang Y, Zhang S, Sun H, Wang L, Xu J. 2012. A novel Escherichia coli O157:H7 clone causing a major hemolytic uremic syndrome outbreak in China. PLoS One 7:e36144.

## Sheet: Dataset S1B
Dataset S1B. Multi-locus sequence type (ST), phylogroup and K type distribution among the 36 completely sequenced E. coli genomes possessing a Group 2 capsule.
K+, E. coli Group 2 capsule strains for which a K type could not be determined by in silico analysis.
Strain	ST	Phylogroup	K type
APEC O1	95	B2	K1
IHE3034	95	B2	K1
PMV-1	95	B2	K1
RS218	95	B2	K1
S88	95	B2	K1
SF-088	95	B2	K1
SF-166	95	B2	K1
SF-173	95	B2	K1
SF-468	95	B2	K1
UTI89	95	B2	K1
G749	131	B2	K1
SMS-3-5	354	F	K1
ATCC 25922	73	B2	K2
CFT073	73	B2	K2
ABU 83972	73	B2	K5
clone D i14	73	B2	K5
clone D i2	73	B2	K5
CD306	131	B2	K5
JJ1897	131	B2	K5
SaT040	131	B2	K5
ZH063	131	B2	K5
JJ1886	131	B2	K14
JJ1887	131	B2	K14
536	127	B2	K15
UMN026	597	D	K52
EC958	131	B2	K100
MVAST0167	131	B2	K100
uk_P46212	131	B2	K100
SE15	131	B2	K +
LF82	135	B2	K +
NRG 857C	135	B2	K +
042	414	D	K +
ED1a	452	B2	K +
FAP1	453	B1	K +
ECONIH1	648	B2	K +
PCN033	5147	D	K +

## Sheet: Dataset S1C
Dataset S1C. List of virulence genes found in PA45B.
List includes genes encoding autotransporter proteins, chaperone-usher fimbriae, iron uptake systems and other virulence factors.
Autotransporters
Gene name	Description	% Identity	% Coverage	Hit start	Hit end
vat	hemoglobin protease	99.9	98.8	300845	296715
ehaG	adhesin	73.6	101.49	4034086	4038837
ECIAI39_0467	hypothetical protein	97.44	98.83	520940	519924
upaB	hypothetical protein	99.87	98.77	337208	334878
upaC	structural protein	99.9	98.78	395046	398033
entS	EntS/YbdA MFS transporter (EC:3.4.21.-)	91.53	82.92	1479855	1486812
yfaL	adhesin	99.18	98.77	2437212	2433448
CU fimbriae
Gene name	Description	% Identity	% Coverage	Hit start	Hit end
matA	hypothetical protein	100	98.83	311293	310703
fimH	FimH protein	97.59	98.81	4999875	5000786
ydeQ	fimbrial-like protein ydeQ	99.13	98.81	1583027	1582113
ycbS	outer membrane usher protein ycbS	99.77	98.78	3824194	3821600
htrE	outer membrane usher protein	99.38	98.78	161464	158876
yehB	outer membrane usher protein yehB	98.96	98.77	2288414	2285919
papG_2	PapG protein	98.91	98.83	3284229	3283219
yqiH	hypothetical protein	87.7	98.68	3457590	3458637
Iron uptake
Gene name	Description	% Identity	% Coverage	Hit start	Hit end
fepA	outer membrane receptor FepA	99.11	98.77	585988	583748
fiu	catecholate siderophore receptor Fiu	99.3	98.79	793858	791576
cirA	colicin I receptor	99.95	98.81	2344695	2342704
fhuA	ferrichrome outer membrane transporter	88.96	98.99	173429	175672
fhuE	ferric-rhodotorulic acid outer membrane transporter	100	98.78	1141814	1139625
fyuA	pesticin receptor	100	98.78	2049660	2051681
chuA	outer membrane heme/hemoglobin receptor	99.49	98.78	3916038	3914092
hma	outer membrane receptor for iron compound or colicin	100	98.8	2124854	2127001
sitA	SitA protein	99.77	99.08	1221993	1221134
c0133	hypothetical protein	95.25	99.33	127570	127864
ireA	putative siderophore receptor IreA	99.85	98.79	3313688	3311640
Other virulence genes
Gene name	Description	% Identity	% Coverage	Hit start	Hit end
usp	uropathogenic specific protein (putative virlence island of UPEC)	93.3	99.05	125142	126182
iss	gene for increased serum survival (similar to Bacteriophage lambda Bor)	94.48	98.72	1195022	1194715
ibeB	putative resistance protein/putative outer membrane lipoprotein of copper ion antiporter	99.2	98.79	570566	571948
tspE4.C2	anonymous fragment (putative lipase)	100	99.02	4375795	4375997
fliC(H7)	EH7 flagellin	97.67	98.82	1956521	1954764
ycfZ	inner membrane protein	90.14	99.12	1161546	1160758
csgE	curli assembly protein CsgE	100	98.98	1082810	1082421
malX	bifunctional PTS system maltose and glucose-specific transporter subunits IICB	99.87	98.82	1668527	1670119
yjaA	hypothetical protein	100	98.82	4518756	4519175
neuA	CMP-N-acetylneuraminic acid synthetase (neuA) gene	99.68	98.82	3342181	3340925
neuC	involved in the biosynthesis of K1 capsule	100	98.81	3340940	3339695
hra1	heat resistant agglutinin 1 gene	73.05	100.62	3282909	3282113
ompA	codes for the outer membrane protein II*	97.69	98.77	1014255	1013215
ompT	ompT gene for outer membrane protease	98.11	98.86	561399	560446
artJ	arginine ABC transporter substrate-binding protein	92.85	98.86	885280	884498
mviN	virulence factor	98.44	98.78	1108107	1109642
Toxins
Gene name	Description	% Identity	% Coverage	Hit start	Hit end
clbB	peptide/polyketide synthase	99.99	98.77	2116440	2106811

## Sheet: Dataset S1D
Dataset S1D. Summary of methylome analysis for PA45B chromosome.
Methylated bases are shown in bold. Predicted methyltransferases determined using REBASE database (http://rebase.neb.com/)
Target motif	Modification type	Number motifs present	Number motifs methylated	% methylated
GAGACC	m6A	402	402	1
GATC	m6A	41718	41764	0.9989

## Sheet: Dataset S1E
Dataset S1E. Genes identified by TraDIS that do not affect capsule production in PA45B.
Locus Tag	Gene name	Gene mutated	Capsule synthesis disrupted	Genome positon	Product	LogFC
PA45B_03353	argP	+	-	3224305..3225198	DNA-binding transcriptional activator, replication initiation inhibitor	6.16852
PA45B_03602	ygaZ	+	-	2952380..2953117	probable L-valine exporter, norvaline resistance	6.098
PA45B_03208	fadD_1	+	-	3374349..3376040	fatty acyl-CoA synthetase	5.747
PA45B_02365	wecA	+	-	4245866..4246969	UDP-GlcNAc:undecaprenylphosphate GlcNAc-1-phosphate transferase	5.712
PA45B_03205	kbl_2	+	-	3377231..3378403	2-amino-3-ketobutyrate CoA ligase	5.547
PA45B_02355	wzyE	+	-	4256551..4257903	predicted Wzy protein involved in ECA polysaccharide chain elongation	5.464
PA45B_03278	glpT_2	-	N/A a	3296363..3297727	glycerol-3-phosphate:phosphate antiporter	5.447
PA45B_03216	glcA	+	-	3363356..3365038	glycolate transporter	5.362
PA45B_03292	PA45B_03292	+	-	3285943..3286524	hypothetical protein	5.352
PA45B_03219	yghG	-	N/A a	3356861..3357271	pilotin, required for secretin (GspDbeta) OM localization	5.318
PA45B_04325	rfbA	+	-	2204522..2205397	dTDP-glucose pyrophosphorylase	5.102
PA45B_04076	alaA	+	-	2496419..2497636	valine-pyruvate aminotransferase	5.02
a genes unable to be mutated independently

## Sheet: Dataset S1F
Dataset S1F. Insertions in intergenic regions identified by TraDIS that influence capsule production in PA45B.
Locus Tag	Genome position	Gene affected by insertion	Gene name	LogFC
IGR1535	2953442..2953531	PA45B_3600	mprAa	7.24
IGR1730	3362872..3363354	PA45B_3217	sslEb	7.19
IGR1723	3330310..3330380	PA45B_3243	kpsEa	7.07
IGR1287	2495499..2496417	PA45B_4077	lrhAb	6.59
IGR1726	3345324..3346380	PA45B_3231	kpsMa	6.47
IGR1735	3387324..3387614	PA45B_3196	pitB	6.05
IGR1534	2952256..2952378	PA45B_3602	ygaZ	5.76
IGR1722	3328517..3329325	PA45B_3244	kpsFa	5.5
a Chloramphenicol resistance gene inserted in opposite direction as gene; b Inserted in the same direction as gene.

## Sheet: Dataset S1G
Dataset S1G. Bacterial strains and plasmids used in this study
Strain or plasmid	Description	Reference
PA45B	UPEC urosepsis isolate	1
PA45BkpsD	PA45B kpsD::Cm, CmR	This study
PA45BmprA	PA45B kpsD::kan, KanR	This study
PA45BmprA(pMprA)	PA45B kpsD::kan + pMprA, KanR, CmR	This study
PA45Bpcl-lrhA	PA45Bpcl-lrhAconstitutively expressing lrhA, CmR	This study
PA45BtypA	PA45B typA::kan, KanR	This study
PA45BargP	PA45B argP::kan, KanR	This study
PA45BygaZ	PA45B ygaZ::kan, KanR	This study
PA45BfadD_1	PA45B fadD_1::kan, KanR	This study
PA45BwecA	PA45B wecA::kan, KanR	This study
PA45Bkbl_2	PA45B kbl_2::kan, KanR	This study
PA45BwzyE	PA45B wzyE::kan, KanR	This study
PA45BglcA	PA45B glcA::kan, KanR	This study
PA45B03292	PA45B 03292::kan, KanR	This study
PA45BrfbA	PA45B rfbA::kan, KanR	This study
PA45BrfaH	PA45B rfaH::kan, KanR	This study
PA45BalaA	PA45B alaA::kan, KanR	This study
PA45BwaaL	PA45B waaL::kan, KanR	This study
UTI89	UPEC cystitis isolate	2
UTI89kpsD	UTI89 kpsD::Cm, CmR	This study
UTI89mprA	UTI89 kpsD::kan, KanR	This study
UTI89mprA(pMprA)	UTI89 kpsD::kan + pMprA, KanR, CmR	This study
UTI89pcl-lrhA	UTI89pcl-lrhAconstitutively expressing lrhA, CmR	This study
CFT073	UPEC pyelonephritis isolate	3
CFT073kpsD	CFT073 kpsD::rpsL-neo, KanR	4
CFT073mprA	CFT073 kpsD::kan, KanR	This study
CFT073mprA(pMprA)	CFT073 kpsD::kan + pMprA, KanR, CmR	This study
CFT073pcl-lrhA	CFT073pcl-lrhAconstitutively expressing lrhA, CmR	This study
Plasmids
pSU2718	pACYC184-derived cloning plasmid	5
pMprA	mprA in pSU2718	This study
pKD3	Template for Cm gene amplifcation	6
pKD4	Template for Kan gene amplifcation	6
pMDP-2	λ-red recombinase expressing plasmid	This study
1	Nichols KB, Totsika M, Moriel DG, Lo AW, Yang J, Wurpel DJ, Rossiter AE, Strugnell RA, Henderson IR, Ulett GC, Beatson SA, Schembri MA. 2016. Molecular characterisation of the Vacuolating Autotransporter Toxin in Uropathogenic Escherichia coli. J Bacteriol doi:10.1128/JB.00791-15.
2	Chen SL, Hung CS, Xu J, Reigstad CS, Magrini V, Sabo A, Blasiar D, Bieri T, Meyer RR, Ozersky P, Armstrong JR, Fulton RS, Latreille JP, Spieth J, Hooton TM, Mardis ER, Hultgren SJ, Gordon JI. 2006. Identification of genes subject to positive selection in uropathogenic strains of Escherichia coli: a comparative genomics approach. Proc Natl Acad Sci U S A 103:5977-82.
3	Welch RA, Burland V, Plunkett G, 3rd, Redford P, Roesch P, Rasko D, Buckles EL, Liou SR, Boutin A, Hackett J, Stroud D, Mayhew GF, Rose DJ, Zhou S, Schwartz DC, Perna NT, Mobley HL, Donnenberg MS, Blattner FR. 2002. Extensive mosaic structure revealed by the complete genome sequence of uropathogenic Escherichia coli. Proc Natl Acad Sci U S A 99:17020-4.
4	Sarkar S, Ulett GC, Totsika M, Phan MD, Schembri MA. 2014. Role of capsule and O antigen in the virulence of uropathogenic Escherichia coli. PLoS One 9:e94786.
5	Martinez E, Bartolome B, de la Cruz F. 1988. pACYC184-derived cloning vectors containing the multiple cloning site and lacZ alpha reporter gene of pUC8/9 and pUC18/19 plasmids. Gene 68:159-62.
6	Datsenko KA, Wanner BL. 2000. One-step inactivation of chromosomal genes in Escherichia coli K-12 using PCR products. Proc Natl Acad Sci U S A 97:6640-5.

## Sheet: Dataset S1H
Dataset S1H. Primers used in this study.
Primer name	Primer sequence	Description
4844	AATGATACGGCGACCACCGAGATCTACACTAGATCGCAACTTCGGAATAGGAACTAAGG	Custom transposon specific primer
7566	CTTCGTGGTTATACTTCTGCTAATAATTTTCTCTGAGAGCATGCATTGTGTCCTCCTTAGTTCCTATTCC	To generate wecA knockout mutant
7567	TCCGGGACAAAATGAGAATATTCTGCCAGCACGCCAATGGAAGCGAGCAGGTCTTGAGCGATTGTGTAGG	To generate wecA knockout mutant
7568	CTGGTGTGTTATGCAATTTG	To generate wecA knockout mutant
7569	CCATGCCAATAATCCACAGC	To generate wecA knockout mutant
7570	CAGCGGGCGTTGGCGATTGCCGCCGGGGAGGTCGCATGAGTCTGCTGCAATCCTCCTTAGTTCCTATTCC	To generate wzyE knockout mutant
7571	CAGACATGCGCCGAAGACCACGATAAAAAAGACCACGCGTGAGACAAACGAGTCTTGAGCGATTGTGTAGG	To generate wzyE knockout mutant
7572	TCAACGAGGATATTGTGCG	To generate wzyE knockout mutant
7573	GTCAGCATTTTTTCGGCATT	To generate wzyE knockout mutant
7574	CAGTGCGGCAAACAGTAAAAGAGCGCCTGTGCTTTTTATCATCACATTCCCGTCTTGAGCGATTGTGTAGG	To generate 03292 knockout mutant
7575	GAGAAATAATGTACCGCAATAACGGTTAAATGCGGGTGGGATATTATGGTTCCTCCTTAGTTCCTATTCC	To generate 03292 knockout mutant
7576	GTTTATTCAGACTGTCACCG	To generate 03292 knockout mutant
7577	GTGAGTTTGAAACCGTGATG	To generate 03292 knockout mutant
7578	TGTGTCATAGTGCAGGAAAAAGCATTTACCAGGAGCAGACAACAGCAATGTCCTCCTTAGTTCCTATTCC	To generate argP knockout mutant
7579	GAAGTGAGGATAACGCCTGATATGTGCTATCAGGCGTTATTTGATGGATTAGTCTTGAGCGATTGTGTAGG	To generate argP knockout mutant
7580	GATCTTTTAAGCTGCGCGTT	To generate argP knockout mutant
7581	CGCCTGAGATTTGTCTATTT	To generate argP knockout mutant
7582	CAATTTTTTCGTGGTGTATATGTCTAATAAAATCTTTACGCATTCCCTACCTTCCTCCTTAGTTCCTATTCC	To generate fadD1 knockout mutant
7583	TTCGCTTCCGCACGGGCAGGCTTGCCGGAGGATGTTCGGGGAATACTGTGGTCTTGAGCGATTGTGTAGG	To generate fadD1 knockout mutant
7584	TGTTCATTTTCACACCGATG	To generate fadD1 knockout mutant
7585	GGGCGAGCAGGTTATCAATA	To generate fadD1 knockout mutant
7586	GCGCAATTAATGGAAACTCTACTTCCATGGCTGGAGAATAACTAATGGGGTCCTCCTTAGTTCCTATTCC	To generate kbl_2 knockout mutant
7587	TGACAGACAACATTAAACCCGCCGTGGCGCAACACCACGGCGGGTTCACAGTCTTGAGCGATTGTGTAGG	To generate kbl_2 knockout mutant
7588	TGGAAATTAAGCCCGACAG	To generate kbl_2 knockout mutant
7589	CAGCTATCAAATCATGGTCA	To generate kbl_2 knockout mutant
7594	ATAATGTAAACGAAGCCGGATGATATTAACGATCATCCGGCATTATTGACTCCTCCTTAGTTCCTATTCC	To generate glcA knockout mutant
7595	TACAACCTTAAGTATATCAAGCATATAAAGATAATAAGAGACTGAACAATGTCTTGAGCGATTGTGTAGG	To generate glcA knockout mutant
7596	GCAAAAGCAACAGATAGAAC	To generate glcA knockout mutant
7597	CTTAACGATACTCTGCGCCT	To generate glcA knockout mutant
7598	CTTTACGGTAAGCAATCTCTTCCGGGCAAGATACCTTTAATCCCTGACGCTCTCCTCCTTAGTTCCTATTCC	To generate rfbA knockout mutant
7599	TGCATCTCGCTCATGATGCCAGAGCGGGATGAATTAAAAGGAATGGTGAAGTCTTGAGCGATTGTGTAGG	To generate rfbA knockout mutant
7600	GTTCCCATATACTATTCGCTG	To generate rfbA knockout mutant
7601	GAACTTTGCGCTTGTCTTGC	To generate rfbA knockout mutant
7602	CTGACTTCCACGGCAGGGAGTGGCGATAACAGCAAAAAAGGTCAAGATTCTCCTCCTTAGTTCCTATTCC	To generate alaA knockout mutant
7603	TGGCGGGATAACACTGCCGGATGCAATCTCCGGCAGTGAAATTAAGATTAGTCTTGAGCGATTGTGTAGG	To generate alaA knockout mutant
7604	TCCCCTCTGGCAAAATCTTA	To generate alaA knockout mutant
7605	GGTTAATGAGTTTCAGGCGG	To generate alaA knockout mutant
7614	GTGTGCACAGCATTAACCAGCTCAGTATGAGCCGCCAGTAAGTGATAATATTTCGCTCAAGTTAGTAATTC	To generate pcl-lrhA mutant
7615	GTTCTCAGCAGATCGAGGTCGAGGTTAATTATCGGACGATTTGCACTTATCATGCGGTACCTTTCTCCTC	To generate pcl-lrhA mutant
7616	TAACGGAACAATGTGAGTCA	To generate pcl-lrhA mutant
6819	GGAATTGCTCTCTTATCAGG	To generate kpsD knockout mutant
6820	GCGGCAATCAGTAAAATTGA	To generate kpsD knockout mutant
6821	GGTGCAAAAGTGATTCTGTC	To generate kpsD knockout mutant
6822	GGATACGGAATAGGCGAAC	To generate kpsD knockout mutant
6823	TCAATTTTACTGATTGCCGCTCCTCCTTAGTTCCTATTCC	To generate kpsD knockout mutant
6823	GACAGAATCACTTTTGCACCGTCTTGAGCGATTGTGTAGG	To generate kpsD knockout mutant
6825	AAGTTTAACCAGACCGTG	To generate kpsD knockout mutant
6826	AACTGGCTGTAGTTTTGC	To generate kpsD knockout mutant
6827	AGAAAACAACTCCTGGAAGA	To generate waaL knockout mutant
6828	ATTTCAACCTATGCTACGAG	To generate waaL knockout mutant
6829	GCTGTGTTTGTCACCATAAT	To generate waaL knockout mutant
6830	CCGTATTTCTTCATGCAAC	To generate waaL knockout mutant
6831	CTCGTAGCATAGGTTGAAATTCCTCCTTAGTTCCTATTCC	To generate waaL knockout mutant
6832	ATTATGGTGACAAACACAGCGTCTTGAGCGATTGTGTAGG	To generate waaL knockout mutant
6833	TATTGTGGGCTTTATGGC	To generate waaL knockout mutant
6834	CAGGGCGATTATGCTATC	To generate waaL knockout mutant
7785	ACTGTCGTTACTATATCGGCTGAAATTAATGAGGTCATACCCAAATGGATTCCTCCTTAGTTCCTATTCC	To generate mprA knockout mutant
7786	TTTTTCTTTTATAAATCTGGATTTTTGAGCGAGATGACGCGTTAGCTCATGTCTTGAGCGATTGTGTAGG	To generate mprA knockout mutant
7787	TTATCATCCCAACACTGC	To generate mprA knockout mutant
7788	CTCCACGATCTTCTTAAC	To generate mprA knockout mutant
7463	CAGGAAGCCGCAAATTAAG	To generate ygaZ knockout mutant
7464	GGCGTGTATCGTGCATCA	To generate ygaZ knockout mutant
4417	TCATGGAAGGATGCAAAGAC	To generate ygaZ knockout mutant
4418	AGACAATGCCTGCCAGAATG	To generate ygaZ knockout mutant
7465	TGGTTGACGCATTTGACG	To generate typA knockout mutant
7466	GTCGTCGTAGTGGCTGAA	To generate typA knockout mutant
4401	TGATTGGGTTGTGGATCAGG	To generate typA knockout mutant
4402	TTCAGGTCGCCTTTACGTTC	To generate typA knockout mutant
820	GGTGCGAAGAAAGTGGTTATGAC	qRT-PCR primers for gapA
821	GGCCAGCATATTTGTCGAAGTTAG	qRT-PCR primers for gapA
7667	TGCACCAACAACGTCTAC	qRT-PCR primers for kpsF
7668	AGGCGACGACCTAATGAA	qRT-PCR primers for kpsF
7669	TCGCCGAATGGTTAGAGT	qRT-PCR primers for kpsS
7670	ACTCTTTCGGCGTTTGGT	qRT-PCR primers for kpsS
7671	AGTAAGGACAATGCCAGG	qRT-PCR primers for neuE
7672	TGTTCAACAGGAGGGAAG	qRT-PCR primers for neuE
7673	CGGCTTAACTCCACAACA	qRT-PCR primers for kpsM
7674	AAAAGGTCCTGCCGATAC	qRT-PCR primers for kpsM
7422	CGCCGGGATCCATGAAGGAGGACCCAAATGGATAGTTCGTTTACGCC	To clone mprA into pSU2718; BamHI site
7423	CCCGGAAGCTTTTAGCTCATCGCTTCGAGAA	To clone mprA into pSU2718; HinDIII site
